# Supplementary material for: Laser Peripheral Iridotomy Curriculum: Lecture and Simulation Practical
Source: MedEdPORTAL. 2020 May 27;16:10903. doi: 10.15766/mep_2374-8265.10903 (PMC7331967; doi:10.15766/mep_2374-8265.10903)
Supplement: Supplementary file 1 — Pretest.docxLecture and Notes.pptxInitial LPI Assessment.docxFinal LPI Assessment.docxPosttest.docxPre- & Posttest Answers.docx [file mep_2374-8265.10903-s001.zip]

Archive with 7 entries (7 files):
- A. Pretest.docx
- B. Lecture and Notes.pptx
- C. Initial LPI Assessment.docx
- D. Final LPI Assessment.docx
- E. Posttest.docx
- F. Pre- & Posttest Answers.docx
- _Eduactional_Summary_Report_10903.pdf
